# Supplementary material for: Retinoic Acid Receptor Alpha Is Essential in Postnatal Sertoli Cells but Not in Germ Cells
Source: Cells. 2022 Mar 4;11(5):891. doi: 10.3390/cells11050891 (PMC8909012; doi:10.3390/cells11050891)
Supplement: Supplementary file 1 [file cells-11-00891-s001.zip]

Archive with 1 entries (1 files):
- cells-1603595-supplementary.pdf
